# Supplementary material for: Lingual bone thickness in the apical region of the horizontal mandibular third molar: A cross-sectional study in young Japanese
Source: PLoS One. 2022 Jan 25;17(1):e0263094. doi: 10.1371/journal.pone.0263094 (PMC8789189; doi:10.1371/journal.pone.0263094)
Supplement: S1 File — (XLSX) [file pone.0263094.s005.xlsx]

## Sheet: Data
Gender	Age	The angle formed by the tooth axis of the mandibular second molar and that of the mandibular third molar	The length of the mandibular third molar	Available space	Impaction depth	The contact between the root of the mandibular third molar and the mandibular canal	The bone thickness of the right mandible in the apical region	The bone thickness on the lingual side of the mandibular third molar in the apical region
F	25	86.6	20	II	B	Y	9.4	0
F	21	72.3	17.2	II	A	Y	10.2	0
M	21	70.6	16.5	I	B	Y	10.4	0
F	23	74.5	17.3	I	A	N	10.4	0
M	18	79.6	17	III	B	Y	10.5	0
M	26	77.4	16.1	III	B	Y	11.6	0
F	26	84.4	16.7	I	A	Y	11.8	0
M	25	77.4	17.5	I	B	N	12	0
F	26	79.4	15.3	I	B	Y	12	0
F	23	83.4	19.5	II	A	Y	12	0
F	25	71	20.1	I	A	N	12.2	0
F	22	74.2	16.8	I	A	N	12.2	0
F	22	89.6	15.5	I	A	N	12.2	0
M	26	78.1	15.8	I	A	N	12.4	0
F	23	84.3	15.3	II	A	N	12.4	0
F	26	89	17.5	I	A	N	12.7	0
M	19	75.5	18.2	II	B	N	12.8	0
M	20	77.4	18	I	A	N	12.8	0
F	24	82.8	18.3	I	A	N	12.9	0
M	19	74.7	17.4	I	B	N	13	0
M	25	77.6	17.6	I	A	N	13	0
M	24	78.8	15.9	I	A	N	13	0
M	24	70.4	18.3	I	B	Y	13.2	0
M	24	90	17.4	I	A	Y	13.2	0
M	26	82.8	16.3	I	A	N	13.4	0
M	26	83.8	18.3	I	A	Y	13.4	0
M	23	76.9	17.6	I	A	Y	13.6	0
M	19	79.2	15.9	I	A	N	13.6	0
M	25	83.9	17.4	I	A	Y	13.8	0
M	22	91	17.3	I	A	Y	13.9	0
M	20	71	17.4	II	A	N	14	0
F	26	79.3	15.6	I	A	N	14.1	0
F	20	77.1	17.3	II	B	N	14.3	0
M	21	83.7	17.5	I	B	Y	14.3	0
M	21	80.2	15.1	I	A	N	14.5	0
M	22	70.7	17.2	I	A	N	14.9	0
F	25	81.9	17.3	I	A	N	14.9	0
F	23	81.2	17.4	I	A	N	15	0
F	23	76.6	15.8	II	A	N	15.1	0
M	25	84	16.2	II	B	N	15.7	0
M	22	89.9	16.8	I	B	N	15.8	0
M	26	76.3	15.6	I	A	N	17.2	0
M	23	80.8	17.8	I	A	N	17.5	0
F	20	79.1	17.3	I	B	N	17.9	0
M	25	81.2	18.1	II	B	N	10.2	0.7
F	23	76.4	15.4	I	A	N	13.6	0.7
F	26	83.7	18.7	II	B	N	12.4	0.8
F	23	71.9	17	I	B	N	14.9	0.8
M	20	80.2	18.1	I	A	N	16.2	0.8
F	22	70.7	17	II	A	Y	10	0.9
F	26	78.3	18.4	I	A	N	10	0.9
F	20	84.6	14.9	I	A	N	14.7	0.9
F	23	77.9	20.4	I	B	N	11.6	1
M	26	90.7	16.5	I	B	Y	12	1
M	19	79.8	17.8	II	B	N	13.6	1.1
F	20	76.1	16.5	I	A	Y	14.3	1.1
M	21	76.1	16.6	II	A	N	14.7	1.1
F	26	76	16.2	III	B	Y	10.7	1.3
F	25	78.9	19	II	A	N	11.1	1.3
M	19	78.6	16.1	II	A	N	12.2	1.3
F	22	92	16.4	II	A	N	12.2	1.3
M	24	72.4	17.6	I	A	N	12.9	1.3
M	23	89.4	18	I	B	N	13.2	1.3
M	17	82.8	15.9	II	B	Y	13.8	1.3
F	24	91.6	15.8	I	A	Y	14.3	1.3
F	21	79.3	15.8	I	B	N	14.5	1.3
F	22	87.9	17.5	I	B	N	14.9	1.3
F	21	81.7	15.5	I	A	N	15.1	1.3
M	19	87.4	18.1	I	A	N	15.6	1.3
F	25	87.9	17.9	I	B	N	15.6	1.3
F	19	70.4	15.1	I	B	N	16.6	1.3
F	23	80.4	16.5	I	B	N	11.5	1.4
F	25	98.4	14.7	II	B	Y	12	1.4
F	20	66.6	18.3	I	A	Y	14.9	1.4
M	19	81.8	16.2	I	A	N	16.1	1.5
M	25	75.2	18.3	II	B	N	11.4	1.6
F	24	89.6	17	II	B	Y	11.8	1.6
F	20	89.6	18.3	I	A	N	14.5	1.6
M	23	84.9	17.6	I	B	Y	13.6	1.7
F	18	79.6	16.6	I	A	N	14.3	1.7
F	18	71.7	15.6	I	A	Y	15.1	1.7
F	19	77.8	17.2	I	A	Y	13.4	1.8
F	21	67.2	16.9	II	A	N	11.1	1.9
M	22	93.2	18.4	II	B	Y	13.4	1.9
F	22	80.3	16.1	I	B	N	12	2
M	23	70.6	17	III	B	Y	11.5	2.1
F	22	78.6	16.5	I	A	N	14.3	2.1
F	23	83.6	16.3	II	B	Y	15.1	2.1
F	23	66.9	15.9	I	A	N	13.6	2.2
F	24	85.2	15.5	I	A	N	14.3	2.2
M	20	81.9	17.8	I	A	N	16.1	2.2
F	25	80.4	18.2	II	B	Y	10.5	2.3
F	23	87.7	17.8	III	B	Y	11.1	2.3
M	25	87.6	17.8	II	B	Y	10.7	2.5
F	21	80.7	13.9	II	B	Y	13.8	2.5
F	23	93.9	17.6	II	B	Y	14.1	2.5
M	17	83.7	16.3	I	A	Y	13.6	2.7
M	18	87.6	14	II	A	Y	16.1	2.7
F	22	70.6	14.5	II	B	N	12.6	2.8
F	20	79.4	18	I	A	N	12.4	2.9
F	20	79.4	14.7	II	A	Y	14.5	2.9
M	23	74.1	15.8	III	B	Y	11.8	3
F	22	81.6	16.7	II	A	Y	11.5	3.1
M	21	70.9	18.8	I	A	Y	17.2	3.1
F	18	79.1	17.6	II	A	Y	12.4	3.2
F	24	86	17.4	II	B	Y	12.4	3.4
F	22	70.8	15.9	II	A	Y	13	3.4
F	22	67.3	19.8	I	A	Y	11.5	3.6
F	18	80.1	17.3	II	A	Y	18.7	4
F	26	127	17.1	III	B	N	12.8	4.2
F	21	84	14.2	III	B	Y	14.7	4.2
M	19	66.7	15.6	III	B	Y	14.1	4.3
F	22	81.9	17.3	I	A	Y	12.4	4.7
M	23	70.8	15.8	I	A	N	16.6	4.7
M	21	91.2	16.4	I	A	N	15.3	4.8
F	21	77.1	16.1	II	B	Y	14	5
F	25	85.2	14.3	III	B	Y	16.2	5.1
M	19	86.7	17.3	II	A	Y	18.5	5.5
F	21	92.9	18.5	II	B	Y	18.3	5.7
M	24	74.5	17.9	II	B	Y	14.6	6
M	19	74.4	16.9	II	B	N	17.9	6.1
